# Supplementary material for: Adsorption Kinetic Model Predicts and Improves Reliability of Electrochemical Serotonin Detection
Source: Methods Protoc. 2023 Jan 9;6(1):6. doi: 10.3390/mps6010006 (PMC9844352; doi:10.3390/mps6010006)
Supplement: Supplementary file 1 [file mps-06-00006-s001.zip]

Archive with 1 entries (1 files):
- mps-2095487-supplementary.pdf
